# Supplementary material for: Perioperative exercise capacity in chronic liver injury patients with hepatocellular carcinoma undergoing hepatectomy
Source: PLoS One. 2019 Aug 14;14(8):e0221079. doi: 10.1371/journal.pone.0221079 (PMC6693770; doi:10.1371/journal.pone.0221079)
Supplement: S1 File — (ZIP) [file pone.0221079.s001.zip]

Archive with 1 entries (1 files):
- Analysis data.xlsx
