# Supplementary material for: Perioperative exercise capacity in chronic liver injury patients with hepatocellular carcinoma undergoing hepatectomy
Source: PLoS One. 2019 Aug 14;14(8):e0221079. doi: 10.1371/journal.pone.0221079 (PMC6693770; doi:10.1371/journal.pone.0221079)
Supplement: S1 File — (ZIP) [file pone.0221079.s001.zip › Analysis data.xlsx]

## Sheet: Sheet1
ID	Pre ATVO2	Post ATVO2	RFS, months	RFS: event observed (1) or censored (0)	OS, months	OS: event observed (1) or censored (0)	Group: Maintenance (1) or Decrease (2)
1	10.6	14.8	91.5	0	91.5	0	1
2	9.3	12.2	86	0	86	0	1
3	13.9	14.3	35	0	35	0	1
4	11.9	13.6	15.5	1	27	1	1
5	16	14.9	46	1	92.5	1	1
6	12.9	9.1	4.5	1	9.5	1	2
7	11.1	7.4	24.5	0	24.5	0	2
8	12.6	12.2	2	1	64.5	0	1
9	9.9	11.2	7	1	78	0	1
10	9.8	10.9	26.5	1	51	1	1
11	13.3	16.9	92	0	92	0	1
12	9.9	11.4	24	1	51	0	1
13	11.8	11.5	40	1	52	0	1
14	11.6	12.1	15.5	1	91	0	1
15	8.7	9.6	58	1	68	0	1
16	9.8	10.4	29	0	29	0	1
17	15.4	12.8	49	0	49	0	2
18	12	9.2	47.5	1	99.5	0	2
19	13	15.1	71	0	71	0	1
20	14.4	13.7	79.5	0	79.5	0	1
21	11.2	14	12	1	67	0	1
22	10	12.7	15	1	23.5	1	1
23	16.3	14.6	79.5	0	79.5	0	1
24	10.7	13.3	30.5	1	74.5	0	1
25	10	10.2	45	0	45	0	1
26	12.4	11.7	12	1	47	0	1
27	17.3	12.4	43.5	0	43.5	0	2
28	11.7	11.5	14	1	87.5	0	1
29	12.8	13.3	6	1	33	0	1
30	10.6	10.5	5	1	38.5	1	1
31	9.1	9.5	49	1	55	0	1
32	10.7	13.1	46.5	1	54.5	0	1
33	12.2	12.7	42	1	42.5	0	1
34	15.9	15.3	42	0	42	0	1
35	11.8	9.7	57.5	1	70	0	2
36	12.6	12.9	11.5	1	23.5	0	1
37	8.1	7.6	17.5	1	22	1	2
38	12.6	13.9	25	1	50	1	1
39	11.7	10.4	17	1	53.5	0	2
40	13.3	11.7	38.5	1	72	0	2
41	12.9	11.5	35	0	35	0	2
42	16.4	14.7	74.5	0	74.5	0	1
43	16.3	14.8	55.5	1	65.5	0	1
44	12.2	13.9	83.5	0	83.5	0	1
45	10.6	11.4	42.5	0	42.5	0	1
46	12.6	14	43.5	0	43.5	0	1
47	10.3	12.1	22.5	1	57	0	1
48	8.8	9.2	66	1	67.5	0	1
49	10.6	8.5	26	0	26	0	2
50	14.7	13.1	21.5	1	52	1	2
51	13.3	13.9	21	1	67	0	1
52	10.1	12.9	18.5	1	33.5	0	1
53	17.2	16.5	83.5	1	86.5	0	1
54	12	15.8	8.5	1	38.5	1	1
55	11	12.3	16.5	1	37	0	1
56	10.9	11.2	29.5	1	41.5	1	1
57	13.8	11.1	30.5	1	54	0	2
58	12	15.1	72	0	72	0	1
59	10.4	10.5	20	0	20	0	1
60	10.1	12.3	50	1	67	0	1
61	12.3	10.8	5.5	1	41.5	1	2
62	12.5	11.2	28	1	138.5	0	1
63	9.4	7.8	5.5	1	9	1	2
64	13.5	11.4	6	1	23.5	1	2
65	11.3	8.9	40	1	99	0	2
66	14.7	13.1	40	1	41	0	2
67	13.8	13.1	86.5	0	86.5	0	1
68	12.7	14.3	114	0	114	0	1
69	10.7	10.2	16.5	1	22	1	1
70	10.9	11	65	0	65	0	1
71	9.2	9.7	56.5	0	56.5	0	1
72	13.1	12.7	96.5	0	96.5	0	1
73	9.4	6.6	8	1	16	1	2
74	10.3	9.4	54.5	1	54.5	1	1
75	12.7	9.6	17.5	1	17.5	1	2
76	11.9	10.6	4	1	25	1	2
77	12.3	15.7	45	0	45	0	1
78	12.8	13.1	62	0	62	0	1
79	10.5	8.7	89	1	99	0	2
80	10.2	12.5	44.5	1	47	0	1
81	11.1	13.8	26	1	57.5	0	1
82	7.5	7.9	5	1	44	1	1
83	10.5	12	10	1	72	1	1
84	10	11.6	55	0	55	0	1
85	11.4	12.3	85	0	85	0	1
86	14.3	13.7	58.5	0	58.5	0	1
87	11	10.7	39	1	40.5	1	1
88	11.2	9.3	22	1	70.5	1	2
89	13.3	14.6	8.5	1	31.5	0	1
90	12.1	9.2	7	1	19.5	1	2
91	22.2	13	55.5	0	55.5	0	2
92	13.7	15.9	57	0	57	0	1
93	8.4	8.8	5	1	63.5	1	1
94	10.3	12.1	7.5	1	87.5	0	1
95	13.3	12.1	16.5	1	46.5	0	1
96	12.5	10.9	28	1	58	0	2
97	9.9	13.1	31	1	36.5	0	1
98	11	10.3	79	0	79	0	1
99	10	15.3	90.5	0	90.5	0	1
100	11.3	12.7	93.5	0	93.5	0	1
101	13.5	16.7	52.5	0	52.5	0	1
102	9.5	12.4	41.5	0	41.5	0	1
103	11.5	11.5	34.5	1	34.5	1	1
104	14.1	12.1	50.5	1	60	0	2
105	12.5	10.3	20	1	60.5	1	2
106	12.2	12.1	25	1	57.5	0	1
